# Supplementary material for: miR-203 secreted in extracellular vesicles mediates the communication between neural crest and placode cells required for trigeminal ganglia formation
Source: PLoS Biol. 2024 Jul 22;22(7):e3002074. doi: 10.1371/journal.pbio.3002074 (PMC11293684; doi:10.1371/journal.pbio.3002074)
Supplement: S1 Data — (XLSX) [file pbio.3002074.s013.xlsx]

## Sheet: Summary
Fig 3A-D	Sheet "Areas_Norm"
Fig 6D-E	Sheet "Intensity_Norm"
Fig 7A	Sheet "NTA"
Fig S1A-B	Sheet "qPCR"
Fig S3B	Sheet "%cells/section"
	S3B

## Sheet: Areas_Norm
Neural crest electroporation			Placode electroporation
Scrambled sponge	miR-203 sponge		Scrambled sponge	miR-203 sponge
1.0924	0.938		1.0317	0.7868
1.1022	1.0282		0.8087	0.7254
1.077	0.8938		1.0926	0.7581
0.9279	0.9565		1.0511	0.8262
0.8441	0.9163		0.9756	0.7356
1.1041	0.969		0.8272	0.8703
1.0103	0.8466		1.0154	0.7874
1.0317	1.022		0.871	0.8175
0.8381	0.9652		0.9572	0.8015
1.0926	0.9251		1.1437	0.7919
1.0011	0.9276		1.0356	0.8361
0.9456	0.9922		0.8387	0.8272
Neural crest electroporation			Placode electroporation
gRNA_Scrambled	gRNA_miR-203		gRNA_Scrambled	gRNA_miR-203
	0.588957		0.635592	0.796061
0.920371	0.721836		0.636326	1.0449
0.95646	0.726641		0.668244	0.902042
0.96254	0.755051		0.672673	1.01914
0.987356	0.841301		0.730999	0.855146
0.992893	0.85347		0.768408	0.805091
1.00527	0.945778		0.791868	0.830194
1.01287	0.961481		0.865306	0.62669
1.05495	0.985272		0.898517	1.28675
	0.988059		0.987654	0.9913
			1.00508

## Sheet: Intensity_Norm
In vivo		Ex vivo
Control	miR-203OE	Control	miR-203OE
1.47217	1.65579	2.25269	0.664597
1.41111	0.888958	0.994447	1.08655
1.37911	0.650351	1.5226	1.3777
1.05566	0.361959	3.34309	0.240704
0.916575	0.348569	1.52169	0.0818157
0.889049	0.347116	1.85209	0.155255
0.878057	0.332139	2.03013	0.250086
0.83058	0.323377	1.43046	0.408617
0.801653	0.311371	2.29947	0.873656
0.764944	0.307881	1.89976	0.790507
0.739772	0.296267	0.201726	0.484091
0.714292	0.295351	0.378043	1.00692
0.642826	0.264016	1.09674	0.314907
0.637962	0.253313	1.03725	0.479649
0.63778	0.250479	1.46133	0.512248
0.626789	0.247384	0.546642	1.4921
0.623985	0.245114	1.80384	1.1839
0.6112	0.239521	1.14557	1.61731
0.583499	0.234786	0.826157	1.20179
0.555764	0.226225	1.65384	0.355429
0.514197	0.215797	1.32664	0.431219
0.504954	0.200096	1.1829	0.702364
0.503415	0.193642	1.56074	0.615153
0.497935	0.191849	1.42824	0.560245
0.490699	0.159369	0.497645	0.408842
0.488684	0.15835	0.365412	0.221602
0.474703	0.154867	0.545664	0.0742606
0.450672	0.140471	0.70704	0.0409024
0.450073	0.13045	1.21698	0.186521
0.445802	0.124492	1.88045	0.367292
0.442792	0.121654	1.12597	0.334605
0.440892	0.119326	0.701974	0.0423174
		0.277177	0.0630764
		0.597844	0.0854196
		0.150081	0.97804
		0.507589	1.08672
		1.27434	0.272647
		2.19723	1.84135
		2.06399	0.953015
		0.312946	0.424177
		1.19479	1.44133
		0.764662	0.121046
		1.8651	1.15874
		1.43252	0.618197
		1.01083	1.15291
		1.79425	0.534942
		1.33506	0.213606
		1.04711	0.0796869
		1.48469	0.400579
		0.868878	0.0769294
		0.895883	0.133623
		1.53705	0.119822
		1.59839	0.091265
		0.644819	0.68414
		0.560231	1.07783
		1.87889	0.168336
		1.38032	0.331651
		0.534704	0.168135
		1.3104	0.0727942
		1.71352	0.0517588
		0.719511	1.71008
		2.62313	0.411924
		1.84963	1.75771
		1.24868	0.373941
		0.541278	0.160699
		1.78858	0.320053
		2.62291	0.114954
		0.95275	0.135128
		0.925313	0.227255
		1.5159	0.176395
		2.5528	0.604688
		1.11592	0.168344
		1.32609	1.5684
		0.934007	0.126007
		0.902275	1.13065
		1.44266	0.154602
		1.91896	0.711856
		1.06946	1.52884
		0.379825	0.642977
		0.770768	0.317543
		0.627075	0.790654
		0.437218	0.199178
		0.42169	0.246322
		0.752068	0.209922
		0.465529	0.084197
		1.35451	0.132605
		3.0454	0.350606
		0.730261	0.261526
		0.547527	0.493457
		1.37482	0.263127
		0.634037	0.258401
		1.56221	0.425744
		2.05176	0.340976
		1.33055	0.157866
		3.56568	0.0924782
		0.849539	0.145156
		0.961226	0.15511
		0.989945	0.106543
		0.955593	0.11152
		1.31392	0.292278
			0.175571
			0.0533856
			0.167059
			0.119211
			0.190738
			0.553814

## Sheet: NTA
sEV1 Results NANOSIGHT
Stats: Merged Data
Mean: 262.1 nm
Mode: 84. nm
SD: 34.3 nm
Concentration: 1.35e+08 +/- 1.35e+08 particles/ml
7.4 +/- 7.4 particles/frame
8.6 +/- 8.6 centres/frame
sEV2 results NANOSIGHT
Stats: Merged Data
Mean: 271.9 nm
Mode: 199.4 nm
SD: 32.0 nm
Concentration: 1.04e+08 +/- 1.85e+07 particles/ml
5.7 +/- 1.0 particles/frame
7.5 +/- 1.1 centres/frame

## Sheet: qPCR
Sponge electroporation
Sample	Target	Ct	Mean	Sample	Target	Ct	Mean			dCt	Expr	Mean Expr rep Bio	Mean dCt	ddCt	FC (Trat/Ctrl)	iSTDEV	STDEV			Sc	Sp
Scramble	miR-203	28.6944	28.9612	Scramble	miR-16	21.6689	21.3604			7.33397	0.00619804	0.00508059	7.63859	0	1	1.21994	0.19626		mean	1	0.296069
		29.228				21.0519				7.86764	0.0042816					0.842735			sd	0.444751	0.0328135
		29.0746				21.0755				7.71417	0.00476215					0.937321			n	4	4
Sponge	miR-203		34.1044	Sponge	miR-16	24.7956	24.7464					0.00162277	9.27001	1.63142	0.322771		0.027519
		34.1044				24.6971				9.35801	0.0015239					0.299946			Significant?	P value	Mean of Scramble	Mean of Sponge	Difference	SE of difference	t ratio	df	Adjusted P Value
		33.9284				24.2444				9.18201	0.00172163					0.338864			Yes	0.019641	1	0.2961	0.7039	0.223	3.157	6	0.019641
Sample	Target	Ct	Mean	Sample	Target	Ct	Mean			dCt	Expr	Mean Expr rep Bio	Mean dCt	ddCt	FC (Trat/Ctrl)	iSTDEV	STDEV
Scramble	miR-203	30.5736	31.0436	Scramble	miR-16	23.8102	23.7501			6.8235	0.00882922	0.00671535	7.29359	0	1	1.31478	0.445167
						23.7749
		31.5137				23.665				7.76368	0.00460149					0.68522
Sponge	miR-203	30.7091	30.6507	Sponge	miR-16	22.2572	22.2572			8.4519	0.00285578	0.00299555	8.39343	1.09984	0.466567	0.425262	0.0668894
		30.4165				22.4276				8.15925	0.003498					0.520897
		30.8264				22.7038				8.56915	0.00263286					0.392066
Sample	Target	Ct	Mean	Sample	Target	Ct	Mean			dCt	Expr	Mean Expr rep Bio	Mean dCt	ddCt	FC (Trat/Ctrl)	iSTDEV	STDEV
Scramble	miR-203	28.3385	28.9289	Scramble	miR-16	23.5409	22.8773			5.46116	0.0227001	0.0163565	6.05158	0	1	1.38783	0.54848
						23.057
		29.5193				22.034				6.642	0.0100129					0.612166
Sponge	miR-203	29.3926	29.4428	Sponge	miR-16	20.2149	20.4781			8.91448	0.00207241	0.00201453	8.96473	2.91315	0.132756	0.126702	0.0168929
		29.2693				20.4869				8.79118	0.00225731					0.138007
		29.6666				20.7326				9.18854	0.00171386					0.104782
Sample	Target	Ct	Mean	Sample	Target	Ct	Mean			dCt	Expr	Mean Expr rep Bio	Mean dCt	ddCt	FC (Trat/Ctrl)	iSTDEV	STDEV
Scramble	miR-203	27.8772	28.5171	Scramble	miR-16		22.0537			5.82353	0.0176581	0.0124655	6.46339	0	1	1.41656	0.589098
						22.4518
		29.157				21.6556				7.10324	0.00727294					0.583445
Sponge	miR-203	30.0856	29.9621	Sponge	miR-16	21.3856	21.5674			8.51825	0.00272742	0.00297815	8.39474	1.93135	0.262184	0.218797	0.0199527
		29.9567				21.6097				8.38939	0.00298223					0.239238
		29.8439				21.7068				8.27657	0.00322481					0.258699
CrisprCas9 electroporation
Sample	Target	Ct	Mean	Sample	Target	Ct	Mean			dCt	Expr	Mean Expr rep Bio	Mean dCt	ddCt	FC (Trat/Ctrl)	iSTDEV	STDEV			gScr	g203
gScr	miR-203	29.6282	29.5465	gScr	miR-16	21.8639	21.8467			7.78152	0.00454495	0.00464127	7.75495	0	1	0.89457	0.0805754		mean	1	0.455153
		29.4648				21.9338				7.61806	0.00509022					1.00189			sd	0.059466	0.0842236
		29.712				21.7425				7.86526	0.00428865					0.844125			n	3	3
g203	miR-203	31.5872	31.2601	g203	miR-16	22.7225	22.7867			8.80056	0.00224268	0.00273633	8.54256	0.787614	0.579302	0.441421	0.136555
		30.933				22.5751				8.14629	0.00352957					0.694716			Significant?	P value	Mean of gScramble	Mean of gmiR203	Difference	SE of difference	t ratio	df	Adjusted P Value
		31.4675				23.0624				8.68083	0.00243675					0.479619			Yes	0.002011	1	0.4552	0.5448	0.07607	7.163	4	0.002011
Sample	Target	Ct	Mean	Sample	Target	Ct	Mean			dCt	Expr	Mean Expr rep Bio	Mean dCt	ddCt	FC (Trat/Ctrl)	iSTDEV	STDEV
gScr	miR-203	28.5127	28.5175	gScr	miR-16	20.8715	21.0563			7.45649	0.00569343	0.00568102	7.46126	0	1	0.847823	0.0490582
		28.6037				21.0709				7.54745	0.00534555					0.796019
		28.4361				21.2264				7.37984	0.00600408					0.894083
g203	miR-203	31.1609	30.8159	g203	miR-16	21.9431	21.9987			9.16224	0.00174538	0.00228865	8.8172	1.35594	0.39068	0.259909	0.108767
		30.9633				21.8766				8.96464	0.00200158					0.298061
		30.3234				22.1765				8.32471	0.00311898					0.464454
Sample	Target	Ct	Mean	Sample	Target	Ct	Mean			dCt	Expr	Mean Expr rep Bio	Mean dCt	ddCt	FC (Trat/Ctrl)	iSTDEV	STDEV
gScr	miR-203	28.5526	28.4267	gScr	miR-16	21.546	21.2332			7.31942	0.00626087	0.00686164	7.19352	0	1	0.382776	0.0487644
		28.2417				21.0878				7.0085	0.00776659					0.474832
		28.4858				21.0657				7.25265	0.00655746					0.400908
g203	miR-203	30.4363	30.3686	g203	miR-16	21.2484	21.8367			8.59952	0.00257803	0.00270361	8.53185	1.33833	0.395478	0.157615	0.00734888
		30.3615				22.1024				8.52473	0.0027152					0.166001
		30.3081				22.1594				8.47132	0.00281759					0.172261

## Sheet: %cells_section
	# cells		% cells
	Tuj1+	Tuj1+ pHluo+	Tuj1+ pHluo+
Embryo1	12	5	42
Embryo2	18	9	50
Embryo3	11	6	55
Embryo4	15	5	33
